# Supplementary material for: Zoanthamine-Type Alkaloids Derived from Cultured Zoanthus kuroshio with Therapeutic Potential Against Osteoporosis
Source: J Nat Prod. 2025 Jun 10;88(9):2053–64. doi: 10.1021/acs.jnatprod.5c00457 (PMC12481557; doi:10.1021/acs.jnatprod.5c00457)
Supplement: Supplementary file 2 [file np5c00457_si_002.zip]

Archive with 14 entries (13 files):
- NMR raw data/
- __MACOSX/._NMR raw data
- NMR raw data/Compound 1 after repurification.mnova
- __MACOSX/NMR raw data/._Compound 1 after repurification.mnova
- NMR raw data/compound 5.mnova
- __MACOSX/NMR raw data/._compound 5.mnova
- NMR raw data/compound 3.mnova
- __MACOSX/NMR raw data/._compound 3.mnova
- NMR raw data/compound 1.mnova
- __MACOSX/NMR raw data/._compound 1.mnova
- NMR raw data/compound 4.mnova
- __MACOSX/NMR raw data/._compound 4.mnova
- NMR raw data/compound 2.mnova
- __MACOSX/NMR raw data/._compound 2.mnova
